# Supplementary material for: Creation of a novel zebrafish model with low DHA status to study the role of maternal nutrition during neurodevelopment
Source: J Lipid Res. 2024 Nov 27;66(1):100716. doi: 10.1016/j.jlr.2024.100716 (PMC11745954; doi:10.1016/j.jlr.2024.100716)
Supplement: Supplemental data [file mmc2.xlsx]

## Sheet: volcano_DEGs
List of all 290 differentially expressed genes included in the volcano plot in Figure 7B (q<0.1 and ≥2 fold-change)
Gene id	Gene name	SUFF	DEF	Fold change	p value	q value
ENSDARG00000000380	pde6a	2392.2	912.06	-2.77	8.5135e-11	3.7378e-08
ENSDARG00000000551	slc1a4	1482.85	3883.36	2.64	2.7156e-11	1.4481e-08
ENSDARG00000001913	palmda	1403.16	595.17	-2.69	8.627e-11	3.7378e-08
ENSDARG00000002193	rho	209686	96909.3	-2.01	2.6516e-07	3.9389e-05
ENSDARG00000002339	sgf29	821.92	414.68	-2.27	5.0941e-06	0.00051679
ENSDARG00000005004	slc5a12	141.96	269.1	4	2.7493e-05	0.0021317
ENSDARG00000005629	smyd2b	555.64	1690.19	3.59	5.3873e-12	3.2953e-09
ENSDARG00000006029	lta4h	912.12	415.74	-2.73	2.77e-10	1.0107e-07
ENSDARG00000006811	sult1st6	543.69	287.44	-2.32	3.5152e-05	0.0025651
ENSDARG00000007276	ela3l	9581.46	2004.57	-2.58	0.00020204	0.010324
ENSDARG00000007480	rpe65a	4767.68	13124.9	2.56	5.558e-09	1.3135e-06
ENSDARG00000007823	atf3	486.07	907.12	2.13	2.9998e-07	4.3025e-05
ENSDARG00000009443	zgc:92137	4363.56	910.22	-2.88	0.00012686	0.0071886
ENSDARG00000009466	rgs9bp	985.12	530.27	-2	1.7948e-05	0.0014991
ENSDARG00000010454	guca1a	1828.99	817.73	-2.14	3.5354e-05	0.0025708
ENSDARG00000010477	p2rx3a	366.5	171.2	-4.45	8.7618e-07	0.00011389
ENSDARG00000010478	hsp90aa1.1	1212.9	3014.31	2.58	2.2206e-12	1.4897e-09
ENSDARG00000010555	pdha1b	609.31	340.57	-2.25	2.3925e-07	3.6319e-05
ENSDARG00000011671	pde6b	2031.59	928.49	-2.28	1.5368e-08	3.0732e-06
ENSDARG00000011701	ctsll	121.32	8971.05	1951.68	1.8898e-132	3.9302e-128
ENSDARG00000011884	MFN1	324.11	178.52	-3	2.427e-05	0.0019313
ENSDARG00000011886	pdca	1594.45	486.76	-4.21	6.0912e-17	1.0557e-13
ENSDARG00000012076	apoa1a	83277.7	25525.7	-2.89	9.8827e-09	2.0973e-06
ENSDARG00000012281	zgc:65851	501.78	920.93	2.06	1.2956e-06	0.00016134
ENSDARG00000012829	asah2	402.59	203.74	-2.44	0.00019657	0.010094
ENSDARG00000012903	slc34a2a	684.44	280.77	-3.44	3.5238e-07	4.9185e-05
ENSDARG00000013134	prph2la	595.86	307.69	-2.47	2.5369e-06	0.00028214
ENSDARG00000013393	guca1b	1014.96	393.6	-3.28	2.2853e-09	6.4226e-07
ENSDARG00000013794	klf11b	847.28	1642.72	2.06	9.1282e-09	1.9983e-06
ENSDARG00000013961	slc31a1	1002.2	334.62	-4.66	4.0431e-25	1.6817e-21
ENSDARG00000014358	optc	138.57	250.21	4.35	1.2437e-05	0.0010777
ENSDARG00000014496	trpv6	765.82	253.3	-5.52	2.2335e-15	2.4447e-12
ENSDARG00000015153	wdr91	387.69	764.62	2.48	5.1918e-10	1.8301e-07
ENSDARG00000015355	fosl1a	200.28	444.69	4.4	6.1237e-10	2.0215e-07
ENSDARG00000016391	calcoco1b	533.65	248.75	-3.18	4.2097e-07	5.798e-05
ENSDARG00000017314	cela1.6	13220.6	2782.08	-3.24	2.8464e-05	0.0021604
ENSDARG00000017703	paqr3a	810.26	400.82	-2.16	6.6332e-05	0.0042447
ENSDARG00000019001	ak7a	265.25	160.95	-2.55	0.00015862	0.0085241
ENSDARG00000019122	he1.2	149.6	98.92	-4.63	0.00013061	0.0073431
ENSDARG00000019228	mogat2	368.98	190.17	-2.97	3.1442e-05	0.0023607
ENSDARG00000020009	bmp2k	868.36	443.62	-2.02	0.00012066	0.006913
ENSDARG00000020114	slc20a1a	283.85	495.33	2.35	2.7777e-07	4.097e-05
ENSDARG00000020952	si:ch211-214j8.1	587.38	213.93	-5.32	4.4412e-09	1.1264e-06
ENSDARG00000021172	cyp2ad2	564.83	297.41	-2.58	4.4283e-08	7.6112e-06
ENSDARG00000021339	cpa5	9576.58	1727.57	-3.06	9.8022e-05	0.0058579
ENSDARG00000021924	hsp70.3	298.39	722.72	3.6	1.8464e-11	1.0378e-08
ENSDARG00000022176	IGLON5	1109.37	2491.75	2.32	7.17e-10	2.2593e-07
ENSDARG00000022303	higd1a	1437.47	3437.13	2.38	6.6051e-09	1.5095e-06
ENSDARG00000022631	cyp2p9	629.47	314.79	-2.02	0.00034584	0.01567
ENSDARG00000023082	krt1-19d	5948.72	2730.05	-2.15	6.6635e-11	3.0126e-08
ENSDARG00000023656	he1.1	190.07	108.32	-4.77	6.5072e-05	0.0041895
ENSDARG00000026017	xpnpep2	416.74	248.96	-2.06	0.00014026	0.0078201
ENSDARG00000026513	hoxb6b	680.55	268.58	-4.29	7.0576e-17	1.1291e-13
ENSDARG00000028664	ahsa1a	212.37	388.16	2.38	0.00012575	0.0071454
ENSDARG00000029019	epb41b	257.61	458.6	2.16	0.00010713	0.0063298
ENSDARG00000029473	gstm.2	161.54	388.26	7.24	5.1022e-11	2.4002e-08
ENSDARG00000029546	grem1a	264.17	164.2	-2.05	0.00057813	0.023052
ENSDARG00000029747	mep1a.1	1091.4	488.29	-2.1	0.00018258	0.0095166
ENSDARG00000029822	cel.2	526.02	191.51	-5.46	2.0032e-07	3.156e-05
ENSDARG00000029848	zgc:161973	273.64	166.85	-2.14	0.00043119	0.018338
ENSDARG00000030604	phkg1a	1012.37	2614.29	2.65	2.5339e-09	6.9338e-07
ENSDARG00000030723	cldn11b	865.65	406.39	-2.62	7.8251e-09	1.7599e-06
ENSDARG00000030844	klf11a	1013.72	2038.89	2.13	2.101e-11	1.1498e-08
ENSDARG00000030915	cpa1	1065.18	300.64	-5.42	1.0129e-10	4.2131e-08
ENSDARG00000031336	hsd20b2	411.97	2302.03	8.28	8.5036e-32	4.4212e-28
ENSDARG00000031616	g6pca.1	211.33	403.23	3.3	1.09e-08	2.2668e-06
ENSDARG00000032098	c8g	354.62	216.76	-2.12	0.00016127	0.0086217
ENSDARG00000032976	cmlc1	195.32	341.49	2.79	9.4011e-06	0.0008613
ENSDARG00000033999	cyp26a1	894.63	230.3	-8.47	1.0509e-22	3.1221e-19
ENSDARG00000034063	unm_sa911	210.73	124.15	-4.21	4.1767e-05	0.0029247
ENSDARG00000034211	capn2l	1037.17	472.36	-2.27	4.0978e-05	0.0028987
ENSDARG00000034403	zgc:173443	152.9	292.47	5.17	2.3669e-08	4.4749e-06
ENSDARG00000034896	ldb2b	512.44	237.28	-3.26	1.502e-06	0.0001797
ENSDARG00000035309	entpd3	465.28	1118.84	3.03	1.4481e-15	1.6731e-12
ENSDARG00000035562	mpdu1a	730.35	374	-2.48	5.3673e-10	1.8604e-07
ENSDARG00000035798	gngt1	19454.9	8462.02	-2.13	2.8241e-07	4.1362e-05
ENSDARG00000036135	bbox1	710.02	1342.7	2.09	1.6506e-10	6.2414e-08
ENSDARG00000036376	cldn7a	1127.75	557.3	-2.2	1.8426e-06	0.00021317
ENSDARG00000036700	si:ch211-114n24.6	2175.29	898.99	-2.4	1.9419e-06	0.00022312
ENSDARG00000037398	zgc:113229	214.52	133.16	-2.84	0.00016916	0.0089517
ENSDARG00000038056	fgfbp2b	525.53	1129.17	2.52	3.4226e-11	1.7795e-08
ENSDARG00000038185	gh1	281.66	582.01	2.61	1.2381e-05	0.0010777
ENSDARG00000038643	alas2	301.33	561.74	2.39	3.5831e-06	0.00038019
ENSDARG00000038667	fggy	987.55	515.79	-2.09	7.2626e-06	0.00071245
ENSDARG00000039381	ch25hl1.1	904.3	452	-2.4	1.45e-09	4.3703e-07
ENSDARG00000039393	si:ch211-240l19.5	290.07	168	-3.51	5.0825e-07	6.9037e-05
ENSDARG00000039687	zgc:194221	568.63	98.92	-1236.69	3.2038e-13	2.7762e-10
ENSDARG00000040282	zgc:92590	197.62	117.71	-3.9	7.5042e-05	0.0047292
ENSDARG00000040479	cga	171.75	314.43	3.39	8.3396e-06	0.00079196
ENSDARG00000040971	zgc:92606	2022.41	7432.93	3.57	4.0192e-12	2.5329e-09
ENSDARG00000041068	got2a	4347.77	1933.46	-2.25	3.6503e-11	1.8516e-08
ENSDARG00000041083	anpepa	400.9	203.75	-2.94	2.6896e-05	0.002095
ENSDARG00000041257	smtnl1	264.5	164.95	-2.15	0.00038602	0.01676
ENSDARG00000041323	csdc2a	346.65	1254.59	5.35	2.4418e-14	2.4182e-11
ENSDARG00000041492	si:ch211-196f5.2	743.64	255.16	-4.64	3.9836e-08	7.021e-06
ENSDARG00000042010	pklr	2768.77	954.64	-3.01	2.7241e-10	1.0107e-07
ENSDARG00000042112	dio1	768	383.18	-2.51	4.8713e-09	1.1919e-06
ENSDARG00000042221	mthfd1l	243.69	432.45	2.29	5.3463e-05	0.0035983
ENSDARG00000042953	cyp2n13	658.72	323.78	-2.49	7.3458e-06	0.00071724
ENSDARG00000043141	si:ch211-132f19.7	1810.34	813.64	-2.36	1.3732e-08	2.7999e-06
ENSDARG00000043663	faub	449.38	260.99	-2.36	1.2495e-06	0.00015749
ENSDARG00000043912	mei4	176.07	105.33	-5.29	7.0177e-05	0.0044769
ENSDARG00000044199	gnat1	19570.6	6167.33	-2.98	3.8945e-12	2.5311e-09
ENSDARG00000044512	ca4c	235.77	455.97	3.09	3.3485e-09	8.7048e-07
ENSDARG00000044525	pparda	142.15	210.54	2.04	0.00063602	0.02436
ENSDARG00000044847	zgc:171599	274.04	476.46	2.32	1.845e-06	0.00021317
ENSDARG00000044862	opn1lw1	276.95	134.72	-6.15	8.307e-06	0.00079196
ENSDARG00000044982	dhrs3a	493.53	249.57	-3.01	1.0244e-08	2.152e-06
ENSDARG00000045142	hbae5	121.29	244.99	8.83	9.9958e-07	0.00012832
ENSDARG00000045143	hbbe2	1111.24	3069.34	2.84	9.0056e-11	3.8222e-08
ENSDARG00000045155	phf5a	434.37	818.34	2.09	1.998e-05	0.0016424
ENSDARG00000045268	tectb	134.88	211.44	3.13	8.3054e-05	0.0050857
ENSDARG00000045299	vmo1b	233.99	135.08	-5.22	1.3991e-06	0.00017116
ENSDARG00000045808	rlbp1b	4791.95	22118.4	3.51	3.7935e-06	0.00039845
ENSDARG00000045835	si:dkey-14d8.6	2831.74	498.83	-4.22	2.5398e-05	0.0019857
ENSDARG00000045887	mmp30	882.64	217.81	-9.62	2.5702e-23	8.9086e-20
ENSDARG00000052578	c6ast4	2432.33	372.07	-5.43	1.2322e-05	0.0010777
ENSDARG00000053746	CABZ01084566.1	919.24	460.23	-2.34	2.6724e-08	5.007e-06
ENSDARG00000054030	hoxb5b	1077.49	391.79	-3.68	3.4401e-13	2.8617e-10
ENSDARG00000054050	vsig8a	359.73	197.14	-2.73	3.6717e-05	0.0026422
ENSDARG00000055527	cmn	2355.16	883.84	-2.93	1.6013e-16	2.3787e-13
ENSDARG00000055589	s100t	3084.94	7348.41	2.3	1.8501e-09	5.3441e-07
ENSDARG00000055715	capn8	488.82	262.89	-2.01	0.00037766	0.01655
ENSDARG00000056477	ccdc125	494.08	234.27	-3.5	1.824e-09	5.3427e-07
ENSDARG00000056628	tmem170a	716.15	374.66	-2.28	2.373e-06	0.00026676
ENSDARG00000056630	angptl5	210.39	351.74	2.4	2.8037e-05	0.0021514
ENSDARG00000056664	arfip2b	164.01	98.92	-50.93	4.1787e-06	0.00043452
ENSDARG00000056765	ela2l	13396.1	1426.22	-6.41	1.7983e-06	0.00021011
ENSDARG00000057706	si:ch211-137i24.10	842.23	444.51	-2.05	4.1363e-05	0.0029061
ENSDARG00000057992	fstb	503.65	944.58	2.17	9.3126e-09	2.0174e-06
ENSDARG00000058053	serping1	216.6	112.23	-27.29	1.6031e-08	3.1753e-06
ENSDARG00000058445	zgc:136472	415.68	213.11	-2.32	0.00023462	0.011481
ENSDARG00000058462	zgc:158846	6448.45	2388.4	-2.5	2.6299e-07	3.9348e-05
ENSDARG00000058753	si:ch73-213k20.5	178.41	98.92	-116.28	2.574e-07	3.8791e-05
ENSDARG00000058803	grk1a	4123.73	1399.15	-3.06	5.9385e-16	7.7189e-13
ENSDARG00000058848	mcoln1b	294.07	168.91	-2.81	5.7964e-05	0.0038028
ENSDARG00000060196	lhpp	252.23	414.32	2	0.00015091	0.0082257
ENSDARG00000060671	lct	201.05	114.91	-7.68	7.0831e-06	0.00070482
ENSDARG00000061383	serpinf2b	650.95	339.55	-2.36	3.2243e-06	0.00034925
ENSDARG00000061684	slc25a17	190.5	358.48	3.5	1.147e-07	1.8783e-05
ENSDARG00000062487	si:dkey-6n6.1	628.75	195.2	-7.47	1.5913e-10	6.1285e-08
ENSDARG00000062756	pllp	1245.32	502.57	-2.85	2.0341e-08	3.9169e-06
ENSDARG00000062942	kcna1a	192.04	369.57	3.54	1.916e-07	3.0418e-05
ENSDARG00000068194	klf9	355.43	729.35	2.45	4.5461e-06	0.00046574
ENSDARG00000068465	zgc:136254	145.44	217.09	2.12	0.00050249	0.020694
ENSDARG00000068474	si:dkey-94e7.2	619.72	319.23	-2.57	2.7196e-08	5.05e-06
ENSDARG00000068589	vimr1	4212.33	1359.84	-3.02	5.2474e-09	1.2544e-06
ENSDARG00000068726	masp1	410.63	247.85	-2.3	2.4811e-06	0.00027742
ENSDARG00000068787	slc6a17	223.77	864.61	8.44	3.3498e-19	6.3333e-16
ENSDARG00000068966	si:ch211-261n11.7	320.94	892.59	3.85	4.6123e-09	1.1419e-06
ENSDARG00000069293	ahsg2	319.85	145.81	-6.35	5.1661e-07	6.9316e-05
ENSDARG00000070012	sesn2	338.37	583.49	2.14	1.311e-06	0.00016229
ENSDARG00000070038	rbp2a	7352.23	2536.84	-2.69	3.1666e-08	5.7834e-06
ENSDARG00000070078	abcb11b	358.86	193.37	-2.02	0.00062271	0.024036
ENSDARG00000070604	zgc:162509	137.06	344.64	8.67	2.269e-08	4.3293e-06
ENSDARG00000070666	rhol	1525.48	781.18	-2.1	1.2713e-08	2.6178e-06
ENSDARG00000070775	cyp2x9	516.5	276.29	-2.01	0.00035613	0.015962
ENSDARG00000070780	rln3a	431.76	877.22	2.48	5.4593e-10	1.8612e-07
ENSDARG00000070830	zgc:136858	426.3	255.8	-2.12	5.5807e-05	0.0036962
ENSDARG00000070972	si:ch211-81a5.8	2267.46	5254	2.22	1.8122e-07	2.9216e-05
ENSDARG00000071377	hsd11b1la	522.66	300.61	-2.03	0.00011169	0.0064882
ENSDARG00000073747	si:dkey-1j5.4	1111.42	291.5	-3.33	8.1726e-05	0.0050286
ENSDARG00000074425	si:busm1-57f23.1	2123.49	1071.76	-2.03	2.0537e-07	3.2114e-05
ENSDARG00000075421	pttg1	397.59	224.51	-2.69	8.7581e-07	0.00011389
ENSDARG00000075827	f7i	337.03	174.66	-3.42	1.0834e-05	0.00098243
ENSDARG00000076015	si:ch73-139e5.2	269.06	159.78	-2.73	0.00010834	0.006375
ENSDARG00000076264	zgc:195170	223.17	149.62	-2.03	0.00059614	0.023348
ENSDARG00000076573	si:dkey-88j15.3	322.72	111.57	-69.57	7.6805e-16	9.396e-13
ENSDARG00000076978	pmchl	205.95	375.54	2.7	2.472e-05	0.0019474
ENSDARG00000077045	scg5	188.85	1901.74	8.18	3.2655e-05	0.0024255
ENSDARG00000077058	cela1.5	229.51	132.12	-4.95	9.2279e-06	0.00084918
ENSDARG00000077652	lratb.2	2583.29	8646.05	3.37	1.8684e-21	4.857e-18
ENSDARG00000077687	rp1	154.5	98.92	-10.36	4.7768e-05	0.0032895
ENSDARG00000077762	si:rp71-79p20.2	178.41	120.82	-2.88	0.00019626	0.010094
ENSDARG00000078001	kbtbd7	245.54	107.41	-40.56	1.4861e-09	4.4153e-07
ENSDARG00000078674	hspb9	427.03	1239.32	3.76	1.3399e-12	9.952e-10
ENSDARG00000078989	alpk3a	348.41	213.86	-2.21	7.6844e-05	0.0047992
ENSDARG00000079056	si:ch211-194c3.5	1041.43	566.12	-2.05	2.1623e-07	3.3066e-05
ENSDARG00000079305	hbae3	4365.67	9677.34	2.18	6.1347e-13	4.7253e-10
ENSDARG00000079393	tmprss15	204.45	117.69	-3.21	0.00014746	0.0081346
ENSDARG00000079589	si:dkeyp-73d8.6	335.67	206.27	-2.3	5.4717e-05	0.0036648
ENSDARG00000079782	myh7l	219.99	537.45	4.47	6.3152e-10	2.0522e-07
ENSDARG00000086114	CR792417.1	637.5	1603.3	2.9	5.3209e-14	5.03e-11
ENSDARG00000086419	si:ch211-282j17.13	136.77	226.9	2.46	0.00033096	0.015209
ENSDARG00000086996	si:ch73-234b20.5	467.44	235.02	-2.69	3.2868e-05	0.0024326
ENSDARG00000087059	selenou1b	418.45	742.98	2.01	1.3661e-05	0.0011789
ENSDARG00000087407	si:ch73-304f21.1	119.64	175.78	2.85	0.00020738	0.010519
ENSDARG00000088367	si:cabz01069013.3	229.02	141.62	-3.1	7.6306e-05	0.0047799
ENSDARG00000088377	rp1l1b	764.49	383.04	-2.35	3.5797e-06	0.00038019
ENSDARG00000089645	si:ch1073-406l10.2	365.41	614.1	2.03	1.3466e-06	0.00016571
ENSDARG00000089824	lpar4	240.48	104.07	-94.4	4.5396e-09	1.1375e-06
ENSDARG00000091253	smyd1b	788.32	1534.42	2.08	3.9613e-08	7.021e-06
ENSDARG00000091377	galn	330.56	645.26	2.58	3.0153e-09	7.9552e-07
ENSDARG00000091609	spink4	946.37	386.84	-2.8	4.273e-06	0.00044212
ENSDARG00000091906	rbp7a	274.2	520.33	2.62	3.6935e-07	5.1209e-05
ENSDARG00000092042	AL935153.1	202.92	424.34	3.56	6.5138e-07	8.6285e-05
ENSDARG00000092099	si:ch211-133n4.6	192.15	445.86	4.8	3.0219e-09	7.9552e-07
ENSDARG00000092362	hsp70.2	243.96	501.51	2.73	2.2702e-05	0.00183
ENSDARG00000092364	si:ch211-218c6.8	383.37	237.45	-2.16	3.2655e-05	0.0024255
ENSDARG00000092467	si:ch73-46j18.5	6872.69	14835.3	2	2.0717e-06	0.00023673
ENSDARG00000092578	si:ch211-222e20.4	270.75	166.83	-2.75	3.7835e-05	0.0027133
ENSDARG00000092976	si:ch211-127i16.2	965.24	516.75	-2.05	7.4746e-06	0.0007264
ENSDARG00000093044	si:ch211-161h7.5	1480.8	574.24	-2.72	1.443e-06	0.00017549
ENSDARG00000093193	chia.6	486.82	194.1	-5.8	4.1416e-13	3.3128e-10
ENSDARG00000093753	BX004774.2	2221.31	913.15	-2.57	1.4646e-10	5.8575e-08
ENSDARG00000093844	zgc:136461	4752.56	517.7	-7.09	3.5562e-06	0.00038019
ENSDARG00000093977	si:ch211-220f16.1	236.11	154.95	-2.29	0.00026045	0.012452
ENSDARG00000094206	si:ch73-191k20.3	639.09	285.35	-3.11	2.1239e-07	3.2719e-05
ENSDARG00000094215	BX005417.1	136.09	217.28	3.05	9.7248e-05	0.0058284
ENSDARG00000094316	si:rp71-80o10.4	123.19	206.01	2.15	0.00057503	0.023042
ENSDARG00000094554	si:ch73-7i4.1	121.43	514.51	37.34	1.915e-07	3.0418e-05
ENSDARG00000094558	si:dkeyp-53e4.1	141.53	211.75	2.29	0.00035387	0.01593
ENSDARG00000095047	si:dkey-85k15.4	104.08	193.96	35.72	1.5035e-06	0.0001797
ENSDARG00000095351	CU914776.1	417.77	939.89	2.75	5.1659e-09	1.2492e-06
ENSDARG00000095688	zgc:162509	98.92	172.36	90.7	9.2821e-07	0.0001199
ENSDARG00000095724	si:ch211-196c10.15	248.34	420.03	2.09	0.00013064	0.0073431
ENSDARG00000096046	BX649307.1	108.74	161.06	2.2	0.00047027	0.019718
ENSDARG00000096655	BX901920.1	750.39	1647.53	2.46	2.4013e-15	2.497e-12
ENSDARG00000096678	si:dkey-263j23.1	511.04	916.89	2.05	4.4938e-08	7.6604e-06
ENSDARG00000097044	CU468915.1	431.69	238.2	-2.6	3.3402e-06	0.00035993
ENSDARG00000097091	si:dkey-7j22.2	149.9	295.69	3.98	2.2304e-05	0.0018049
ENSDARG00000097137	CR753876.1	647.47	3228.78	6.27	3.1086e-37	2.155e-33
ENSDARG00000097275	si:ch211-147g22.4	98.92	217.95	253.63	9.3851e-10	2.8703e-07
ENSDARG00000097533	BX571880.1	260.81	1161.37	9.15	1.5722e-38	1.6348e-34
ENSDARG00000097615	si:ch211-108d22.2	312.99	846.72	3.47	8.0812e-07	0.00010637
ENSDARG00000097931	BX323557.1	292.85	133.89	-7.41	3.3563e-07	4.7163e-05
ENSDARG00000097973	si:ch1073-190k2.1	846.53	109.21	-147.63	3.3248e-07	4.7038e-05
ENSDARG00000098223	AL773558.1	280.42	515.62	2.39	7.5184e-06	0.00072726
ENSDARG00000098390	si:ch211-76m11.8	434.64	177.21	-5.45	3.0987e-07	4.4139e-05
ENSDARG00000099217	zgc:109982	519.49	275.73	-2.46	8.7951e-06	0.00081657
ENSDARG00000099351	igfbp1a	1180.5	5576.89	4.95	4.9648e-16	6.8836e-13
ENSDARG00000099384	si:dkey-238k10.1	254.09	143.88	-2.68	0.00020896	0.010522
ENSDARG00000099710	BX284696.1	263.53	464.49	2.47	1.5492e-07	2.5172e-05
ENSDARG00000100139	si:ch211-113d22.2	4107.51	1860.36	-2.2	1.8763e-09	5.3454e-07
ENSDARG00000100311	si:dkey-165e24.1	167.43	268.11	2.13	0.00039031	0.016911
ENSDARG00000100484	CR450808.2	224.78	134.47	-4.99	1.5742e-06	0.00018708
ENSDARG00000100504	ppp1r27b	265.67	132.41	-9.15	7.577e-10	2.3519e-07
ENSDARG00000100635	chia.1	1460.42	350.85	-2.09	0.00064129	0.024516
ENSDARG00000100646	BX005454.1	235.92	143.59	-3.05	7.597e-05	0.0047733
ENSDARG00000100731	zgc:101540	782.58	423.15	-2.15	1.6642e-06	0.00019554
ENSDARG00000100792	zgc:154142	554.2	257.57	-2.33	0.00021093	0.010545
ENSDARG00000100887	si:dkey-11f4.20	125.78	192.43	2.21	0.00051658	0.02119
ENSDARG00000100896	znf973	155.7	245.93	2.83	4.6577e-05	0.0032396
ENSDARG00000100925	CU104709.1	817.46	224.36	-7.26	5.1934e-11	2.4002e-08
ENSDARG00000100968	si:ch211-1a19.3	534.47	309.66	-2.2	1.6194e-06	0.00019136
ENSDARG00000101160	apoa4a	249.97	158.69	-2.12	0.00047855	0.019889
ENSDARG00000101210	glg1b	284.57	173.46	-2.84	1.1322e-05	0.0010164
ENSDARG00000101469	si:dkey-56m15.2	180.46	113.32	-2.02	0.0006667	0.025173
ENSDARG00000101567	guca1e	294.38	179.22	-2.57	5.5527e-05	0.0036962
ENSDARG00000101629	CABZ01079192.1	587.4	221.9	-5.23	1.9386e-12	1.3439e-09
ENSDARG00000101715	arsg	334.19	215.49	-2.03	0.00015117	0.0082257
ENSDARG00000101954	hoxc6b	220.42	406.98	2.69	1.455e-05	0.0012452
ENSDARG00000101956	CU571315.2	300.78	98.92	-527.82	6.6982e-14	6.0566e-11
ENSDARG00000102650	BX248331.2	168.58	366.76	5.51	7.1479e-10	2.2593e-07
ENSDARG00000102848	BX927336.3	98.92	157.88	23.7	1.5864e-05	0.0013411
ENSDARG00000102873	CT956002.2	348.73	927.97	3.53	4.3205e-09	1.1093e-06
ENSDARG00000102948	crb3a	135.74	271.9	6.02	1.2821e-06	0.00016063
ENSDARG00000102959	zgc:171220	216.6	105.33	-43.77	8.7164e-08	1.4387e-05
ENSDARG00000102967	CT573282.1	449.8	246.83	-2.03	0.00035156	0.01586
ENSDARG00000103019	gstp2	132.64	266.92	6.73	1.0274e-06	0.00013108
ENSDARG00000103277	cyp24a1	462.74	1074.31	2.75	7.8697e-09	1.7599e-06
ENSDARG00000104015	fgfr1bl	165.28	98.92	-55.32	3.6313e-06	0.00038336
ENSDARG00000104028	si:dkey-74k8.3	1816.75	869.37	-2.23	4.9125e-10	1.7615e-07
ENSDARG00000104037	si:dkey-74k8.4	290.33	129.43	-11.11	5.6244e-09	1.3143e-06
ENSDARG00000104204	slc1a8a	1453.47	660.55	-2.28	3.9915e-06	0.00041714
ENSDARG00000104380	si:dkey-238k10.2	353.26	176.46	-2.82	0.00010876	0.006375
ENSDARG00000104540	cyp2aa8	279.51	168.38	-2.32	0.00025339	0.012198
ENSDARG00000104613	znf1179	2025.75	902.72	-2.4	5e-11	2.4002e-08
ENSDARG00000104629	SLC16A6	398.09	156.17	-6.5	5.1121e-07	6.9037e-05
ENSDARG00000104642	si:dkey-31i7.2	164.2	336.73	4.89	3.1702e-08	5.7834e-06
ENSDARG00000105089	ccl39.6	300.71	138.25	-9.32	6.5733e-12	3.9059e-09
ENSDARG00000105300	BX927081.1	248.9	473.99	2.68	2.7539e-06	0.00030303
ENSDARG00000105411	si:ch211-113d11.5	667.35	330.84	-2.33	3.982e-05	0.0028264
ENSDARG00000105422	si:dkey-1k23.3	157.29	353.82	4.94	4.5264e-06	0.00046574
ENSDARG00000105464	si:ch211-285c6.6	161.17	98.92	-36.21	8.1944e-06	0.00078898
ENSDARG00000105465	BX005228.2	1499.33	739.36	-2.02	2.9569e-05	0.002228
ENSDARG00000108060	LO017771.1	634.38	282.8	-2.79	1.4011e-05	0.0012041
ENSDARG00000110003	BX005085.4	664.7	368.68	-2.02	6.2738e-05	0.0040647
ENSDARG00000110658	zgc:174696	268.23	117.72	-20.12	1.562e-10	6.1285e-08
ENSDARG00000110845	pimr107	320.27	104.07	-183.99	1.4838e-12	1.0641e-09
ENSDARG00000113599	hbbe1.1	4238.86	14260.5	3	3.3475e-08	6.0538e-06
ENSDARG00000113666	znf1173	278.86	175.39	-2.32	0.00015551	0.0083882
ENSDARG00000113971	LO018181.1	344.65	689.2	2.63	5.5769e-10	1.8707e-07
ENSDARG00000114387	CU499336.2	752.98	359.71	-2.01	0.00036143	0.016096
ENSDARG00000115439	BX547993.3	98.92	245.73	347.6	7.3064e-12	4.2208e-09
ENSDARG00000115925	htr2b	157.9	98.92	-21.73	1.8054e-05	0.0015019
ENSDARG00000116713	si:ch73-265d7.2	357.43	760.25	2.51	7.2285e-06	0.00071245
ENSDARG00000117241	CABZ01067657.1	698.62	104.07	-607.58	2.1304e-19	4.4307e-16
ENSDARG00000117317	CABZ01044022.1	186.22	106.43	-10.28	1.1338e-05	0.0010164
ENSDARG00000117734	CABZ01044023.1	569.63	98.92	-1478.73	1.2325e-19	2.848e-16

## Sheet: metascape_upreg
Metascape pathway enrichment analysis results: upregulated gene pathways
gene list used for this analysis: all 110 upregulated genes that met the significance criteria of q<0.1 and ≥2 fold-change
GroupID	Category	Term	Description	LogP	Log(q-value)	Genes	Symbols	InTerm_InList
1_Summary	GO Biological Processes	GO:0042744	hydrogen peroxide catabolic process	-6.28503	-2.3848	30601,81538,405772,561790,100149745	hbae3,hbbe1.1,hbbe2,hbae5,sesn2	5/-
1_Member	GO Biological Processes	GO:0042744	hydrogen peroxide catabolic process	-6.28503	-2.3848	30601,81538,405772,561790	hbae3,hbbe1.1,hbbe2,hbae5	4/21
1_Member	GO Biological Processes	GO:0042743	hydrogen peroxide metabolic process	-6.11696	-2.3848	30601,81538,405772,561790	hbae3,hbbe1.1,hbbe2,hbae5	4/23
1_Member	GO Biological Processes	GO:0072593	reactive oxygen species metabolic process	-4.99329	-1.56217	30601,81538,405772,561790	hbae3,hbbe1.1,hbbe2,hbae5	4/43
1_Member	GO Biological Processes	GO:0015671	oxygen transport	-4.70351	-1.44848	30601,405772,561790	hbae3,hbbe2,hbae5	3/17
1_Member	GO Biological Processes	GO:0015669	gas transport	-4.41608	-1.228	30601,405772,561790	hbae3,hbbe2,hbae5	3/21
1_Member	Reactome Gene Sets	R-DRE-9711123	Cellular response to chemical stress	-2.15817	0	81538,405772,100149745	hbbe1.1,hbbe2,sesn2	3/123
2_Summary	Reactome Gene Sets	R-DRE-2453902	The canonical retinoid cycle in rods (twilight vision)	-5.07574	-1.56217	393724,402990,553501	rpe65a,rlbp1b,lratb.1	3/-
2_Member	Reactome Gene Sets	R-DRE-2453902	The canonical retinoid cycle in rods (twilight vision)	-5.07574	-1.56217	393724,402990,553501	rpe65a,rlbp1b,lratb.1	3/13
2_Member	Reactome Gene Sets	R-DRE-2187338	Visual phototransduction	-3.38307	-0.252977	393724,402990,553501	rpe65a,rlbp1b,lratb.1	3/46
2_Member	Reactome Gene Sets	R-DRE-9709957	Sensory Perception	-3.17762	-0.200229	393724,402990,553501	rpe65a,rlbp1b,lratb.1	3/54
3_Summary	GO Biological Processes	GO:0045834	positive regulation of lipid metabolic process	-4.87606	-1.54184	30750,402987,407639	pparda,cga,gh1	3/-
3_Member	GO Biological Processes	GO:0045834	positive regulation of lipid metabolic process	-4.87606	-1.54184	30750,402987,407639	pparda,cga,gh1	3/15
3_Member	GO Biological Processes	GO:0019216	regulation of lipid metabolic process	-2.98199	-0.0627487	30750,402987,407639	pparda,cga,gh1	3/63
4_Summary	GO Biological Processes	GO:0060047	heart contraction	-3.31855	-0.239614	64671,568616,569027,768300,326287,572649	cmlc1,smyd2b,smyd1b,myh7l,epb41b,bbox1	6/-
4_Member	GO Biological Processes	GO:0060047	heart contraction	-3.31855	-0.239614	64671,568616,569027,768300	cmlc1,smyd2b,smyd1b,myh7l	4/115
4_Member	GO Biological Processes	GO:0003015	heart process	-3.26246	-0.229277	64671,568616,569027,768300	cmlc1,smyd2b,smyd1b,myh7l	4/119
4_Member	GO Biological Processes	GO:0045214	sarcomere organization	-3.15423	-0.200229	64671,569027,768300	cmlc1,smyd1b,myh7l	3/55
4_Member	GO Biological Processes	GO:0031032	actomyosin structure organization	-2.91966	-0.0326022	64671,326287,569027,768300	cmlc1,epb41b,smyd1b,myh7l	4/147
4_Member	KEGG Pathway	dre00310	Lysine degradation	-2.62229	0	568616,569027,572649	smyd2b,smyd1b,bbox1	3/84
4_Member	GO Biological Processes	GO:0030239	myofibril assembly	-2.32587	0	64671,569027,768300	cmlc1,smyd1b,myh7l	3/107
4_Member	GO Biological Processes	GO:0008015	blood circulation	-2.28739	0	64671,568616,569027,768300	cmlc1,smyd2b,smyd1b,myh7l	4/220
4_Member	GO Biological Processes	GO:0003013	circulatory system process	-2.24641	0	64671,568616,569027,768300	cmlc1,smyd2b,smyd1b,myh7l	4/226
4_Member	GO Biological Processes	GO:0010927	cellular component assembly involved in morphogenesis	-2.23881	0	64671,569027,768300	cmlc1,smyd1b,myh7l	3/115
4_Member	GO Biological Processes	GO:0055002	striated muscle cell development	-2.2284	0	64671,569027,768300	cmlc1,smyd1b,myh7l	3/116
5_Summary	GO Biological Processes	GO:0006575	cellular modified amino acid metabolic process	-2.7631	0	402987,572649,100034522	cga,bbox1,mthfd1l	3/-
5_Member	GO Biological Processes	GO:0006575	cellular modified amino acid metabolic process	-2.7631	0	402987,572649,100034522	cga,bbox1,mthfd1l	3/75
6_Summary	GO Biological Processes	GO:0015711	organic anion transport	-2.75555	0	368885,393339,798635,100093708,108004542	slc1a4,slc5a12,slc6a17,slc25a17,rbp7a	5/-
6_Member	GO Biological Processes	GO:0015711	organic anion transport	-2.75555	0	368885,393339,798635,100093708,108004542	slc1a4,slc5a12,slc6a17,slc25a17,rbp7a	5/275
6_Member	GO Biological Processes	GO:0015849	organic acid transport	-2.29435	0	368885,393339,798635,108004542	slc1a4,slc5a12,slc6a17,rbp7a	4/219
6_Member	GO Biological Processes	GO:0046942	carboxylic acid transport	-2.29435	0	368885,393339,798635,108004542	slc1a4,slc5a12,slc6a17,rbp7a	4/219
7_Summary	GO Biological Processes	GO:0007218	neuropeptide signaling pathway	-2.7303	0	393699,100006361,100216485	scg5,gal,pmchl	3/-
7_Member	GO Biological Processes	GO:0007218	neuropeptide signaling pathway	-2.7303	0	393699,100006361,100216485	scg5,gal,pmchl	3/77
8_Summary	GO Biological Processes	GO:0031667	response to nutrient levels	-2.49688	0	407639,100004700,100149745	gh1,cyp24a1,sesn2	3/-
8_Member	GO Biological Processes	GO:0031667	response to nutrient levels	-2.49688	0	407639,100004700,100149745	gh1,cyp24a1,sesn2	3/93
8_Member	GO Biological Processes	GO:0009991	response to extracellular stimulus	-2.47079	0	407639,100004700,100149745	gh1,cyp24a1,sesn2	3/95
9_Summary	GO Biological Processes	GO:0010817	regulation of hormone levels	-2.4453	0	393699,402987,553501	scg5,cga,lratb.1	3/-
9_Member	GO Biological Processes	GO:0010817	regulation of hormone levels	-2.4453	0	393699,402987,553501	scg5,cga,lratb.1	3/97
10_Summary	GO Biological Processes	GO:0009628	response to abiotic stimulus	-2.27049	0	64607,317638,402990,100006361,100137108	alas2,igfbp1a,rlbp1b,gal,hspb9	5/-
10_Member	GO Biological Processes	GO:0009628	response to abiotic stimulus	-2.27049	0	64607,317638,402990,100006361,100137108	alas2,igfbp1a,rlbp1b,gal,hspb9	5/357
11_Summary	GO Biological Processes	GO:0030218	erythrocyte differentiation	-2.21808	0	64607,326287,565869	alas2,epb41b,klf9	3/-
11_Member	GO Biological Processes	GO:0030218	erythrocyte differentiation	-2.21808	0	64607,326287,565869	alas2,epb41b,klf9	3/117
11_Member	GO Biological Processes	GO:0034101	erythrocyte homeostasis	-2.20787	0	64607,326287,565869	alas2,epb41b,klf9	3/118
11_Member	GO Biological Processes	GO:0002262	myeloid cell homeostasis	-2.12	0	64607,326287,565869	alas2,epb41b,klf9	3/127

## Sheet: metascape_downreg
Metascape pathway enrichment analysis results: downregulated gene pathways
gene list used for this analysis: all 180 upregulated genes that met the significance criteria of q<0.1 and ≥2 fold-change
GroupID	Category	Term	Description	LogP	Log(q-value)	Genes	Symbols	InTerm_InList
1_Summary	KEGG Pathway	dre04744	Phototransduction	-13.1871	-9.15387	30295,140428,140430,140431,335656,368410,393629,559332,562845,564152,30355,30413,568032	rho,gnat1,guca1a,guca1b,gngt1,pde6a,guca1e,pde6b,rhol,grk1a,apoa1a,opn1lw1,rbp2a	13/-
1_Member	KEGG Pathway	dre04744	Phototransduction	-13.1871	-9.15387	30295,140428,140430,140431,335656,368410,393629,559332,562845,564152	rho,gnat1,guca1a,guca1b,gngt1,pde6a,guca1e,pde6b,rhol,grk1a	10/49
1_Member	Reactome Gene Sets	R-DRE-2187338	Visual phototransduction	-11.7323	-8.00011	30295,30355,30413,140428,335656,368410,559332,564152,568032	rho,apoa1a,opn1lw1,gnat1,gngt1,pde6a,pde6b,grk1a,rbp2a	9/46
1_Member	Reactome Gene Sets	R-DRE-9709957	Sensory Perception	-11.0635	-7.5074	30295,30355,30413,140428,335656,368410,559332,564152,568032	rho,apoa1a,opn1lw1,gnat1,gngt1,pde6a,pde6b,grk1a,rbp2a	9/54
1_Member	Reactome Gene Sets	R-DRE-2485179	Activation of the phototransduction cascade	-10.1389	-6.70776	30295,140428,335656,368410,559332	rho,gnat1,gngt1,pde6a,pde6b	5/7
1_Member	Reactome Gene Sets	R-DRE-2514859	Inactivation, recovery and regulation of the phototransduction cascade	-9.35282	-6.01861	30295,140428,335656,368410,559332,564152	rho,gnat1,gngt1,pde6a,pde6b,grk1a	6/19
1_Member	Reactome Gene Sets	R-DRE-2514856	The phototransduction cascade	-9.19975	-5.94472	30295,140428,335656,368410,559332,564152	rho,gnat1,gngt1,pde6a,pde6b,grk1a	6/20
1_Member	Reactome Gene Sets	R-DRE-4086398	Ca2+ pathway	-3.25448	-0.476572	335656,368410,559332	gngt1,pde6a,pde6b	3/31
2_Summary	GO Biological Processes	GO:0007601	visual perception	-6.76233	-3.58678	30295,30413,140428,140431,386613,393629,562845,564152,100331800,335656,797669	rho,opn1lw1,gnat1,guca1b,pdca,guca1e,rhol,grk1a,prph2la,gngt1,ccl39.6	11/-
2_Member	GO Biological Processes	GO:0007601	visual perception	-6.76233	-3.58678	30295,30413,140428,140431,386613,393629,562845,564152,100331800	rho,opn1lw1,gnat1,guca1b,pdca,guca1e,rhol,grk1a,prph2la	9/162
2_Member	GO Biological Processes	GO:0050953	sensory perception of light stimulus	-6.71687	-3.58678	30295,30413,140428,140431,386613,393629,562845,564152,100331800	rho,opn1lw1,gnat1,guca1b,pdca,guca1e,rhol,grk1a,prph2la	9/164
2_Member	GO Biological Processes	GO:0007602	phototransduction	-3.98049	-1.06125	30295,30413,140428,562845	rho,opn1lw1,gnat1,rhol	4/47
2_Member	GO Biological Processes	GO:0007600	sensory perception	-3.80392	-0.916865	30295,30413,140428,140431,386613,393629,562845,564152,100331800	rho,opn1lw1,gnat1,guca1b,pdca,guca1e,rhol,grk1a,prph2la	9/377
2_Member	GO Biological Processes	GO:0009583	detection of light stimulus	-3.59445	-0.79172	30295,30413,140428,562845	rho,opn1lw1,gnat1,rhol	4/59
2_Member	GO Biological Processes	GO:0009581	detection of external stimulus	-2.95345	-0.221296	30295,30413,140428,562845	rho,opn1lw1,gnat1,rhol	4/87
2_Member	GO Biological Processes	GO:0009582	detection of abiotic stimulus	-2.95345	-0.221296	30295,30413,140428,562845	rho,opn1lw1,gnat1,rhol	4/87
2_Member	GO Biological Processes	GO:0071482	cellular response to light stimulus	-2.72351	-0.0327468	30295,30413,562845	rho,opn1lw1,rhol	3/47
2_Member	GO Biological Processes	GO:0050877	nervous system process	-2.66202	0	30295,30413,140428,140431,386613,393629,562845,564152,100331800	rho,opn1lw1,gnat1,guca1b,pdca,guca1e,rhol,grk1a,prph2la	9/545
2_Member	Reactome Gene Sets	R-DRE-418594	G alpha (i) signalling events	-2.61787	0	30295,30413,140428,335656,797669	rho,opn1lw1,gnat1,gngt1,ccl39.6	5/178
2_Member	GO Biological Processes	GO:0071478	cellular response to radiation	-2.55034	0	30295,30413,562845	rho,opn1lw1,rhol	3/54
2_Member	GO Biological Processes	GO:0071214	cellular response to abiotic stimulus	-2.36063	0	30295,30413,562845	rho,opn1lw1,rhol	3/63
2_Member	GO Biological Processes	GO:0104004	cellular response to environmental stimulus	-2.36063	0	30295,30413,562845	rho,opn1lw1,rhol	3/63
2_Member	GO Biological Processes	GO:0009416	response to light stimulus	-2.17435	0	30295,30413,140428,562845	rho,opn1lw1,gnat1,rhol	4/143
3_Summary	GO Biological Processes	GO:0006805	xenobiotic metabolic process	-5.44229	-2.36335	259306,393592,450060,492484,768288,30381,114551,406575,406688,436672,493602	cyp2ad2,cyp2p9,cyp2aa8,cyp2n13,cyp2x9,cyp26a1,pklr,lta4h,got2a,pdha1b,asah2	11/-
3_Member	GO Biological Processes	GO:0006805	xenobiotic metabolic process	-5.44229	-2.36335	259306,393592,450060,492484,768288	cyp2ad2,cyp2p9,cyp2aa8,cyp2n13,cyp2x9	5/45
3_Member	GO Biological Processes	GO:0071466	cellular response to xenobiotic stimulus	-4.31815	-1.28497	259306,393592,450060,492484,768288	cyp2ad2,cyp2p9,cyp2aa8,cyp2n13,cyp2x9	5/76
3_Member	GO Biological Processes	GO:0009410	response to xenobiotic stimulus	-4.08491	-1.09769	259306,393592,450060,492484,768288	cyp2ad2,cyp2p9,cyp2aa8,cyp2n13,cyp2x9	5/85
3_Member	GO Biological Processes	GO:0006082	organic acid metabolic process	-3.62199	-0.792925	30381,114551,259306,393592,406575,406688,436672,450060,492484,493602,768288	cyp26a1,pklr,cyp2ad2,cyp2p9,lta4h,got2a,pdha1b,cyp2aa8,cyp2n13,asah2,cyp2x9	11/586
4_Summary	Reactome Gene Sets	R-DRE-977606	Regulation of Complement cascade	-4.05169	-1.09769	393837,554107,567801	c8g,ela3l,serping1	3/-
4_Member	Reactome Gene Sets	R-DRE-977606	Regulation of Complement cascade	-4.05169	-1.09769	393837,554107,567801	c8g,ela3l,serping1	3/17
4_Member	Reactome Gene Sets	R-DRE-166658	Complement cascade	-3.76693	-0.909839	393837,554107,567801	c8g,ela3l,serping1	3/21
5_Summary	WikiPathways	WP1356	Glycolysis and gluconeogenesis	-2.72351	-0.0327468	114551,406688,436672,337333,406567,447806,100148922	pklr,got2a,pdha1b,chia.4,fggy,mpdu1a,si	7/-
5_Member	WikiPathways	WP1356	Glycolysis and gluconeogenesis	-2.72351	-0.0327468	114551,406688,436672	pklr,got2a,pdha1b	3/47
5_Member	GO Biological Processes	GO:0005975	carbohydrate metabolic process	-2.27132	0	114551,337333,406567,436672,447806,100148922	pklr,chia.4,fggy,pdha1b,mpdu1a,si	6/306
6_Summary	GO Biological Processes	GO:0010951	negative regulation of endopeptidase activity	-2.5972	0	563663,567406,567801,30355,335656	serpinf2b,ahsg2,serping1,apoa1a,gngt1	5/-
6_Member	GO Biological Processes	GO:0010951	negative regulation of endopeptidase activity	-2.5972	0	563663,567406,567801	serpinf2b,ahsg2,serping1	3/52
6_Member	GO Biological Processes	GO:0010466	negative regulation of peptidase activity	-2.57353	0	563663,567406,567801	serpinf2b,ahsg2,serping1	3/53
6_Member	GO Biological Processes	GO:0051346	negative regulation of hydrolase activity	-2.4001	0	563663,567406,567801	serpinf2b,ahsg2,serping1	3/61
6_Member	GO Biological Processes	GO:0045861	negative regulation of proteolysis	-2.38019	0	563663,567406,567801	serpinf2b,ahsg2,serping1	3/62
6_Member	Reactome Gene Sets	R-DRE-76002	Platelet activation, signaling and aggregation	-2.12257	0	30355,335656,567406,567801	apoa1a,gngt1,ahsg2,serping1	4/148
6_Member	Reactome Gene Sets	R-DRE-114608	Platelet degranulation	-2.10269	0	30355,567406,567801	apoa1a,ahsg2,serping1	3/78
6_Member	Reactome Gene Sets	R-DRE-76005	Response to elevated platelet cytosolic Ca2+	-2.07252	0	30355,567406,567801	apoa1a,ahsg2,serping1	3/80
7_Summary	Reactome Gene Sets	R-DRE-9748784	Drug ADME	-2.25003	0	259306,393293,436872	cyp2ad2,hsd11b1la,sult1st6	3/-
7_Member	Reactome Gene Sets	R-DRE-9748784	Drug ADME	-2.25003	0	259306,393293,436872	cyp2ad2,hsd11b1la,sult1st6	3/69
8_Summary	GO Biological Processes	GO:1901615	organic hydroxy compound metabolic process	-2.21102	0	30355,30381,493602,550608,799937,571189	apoa1a,cyp26a1,asah2,apoa4a,dio1,abcb11b	6/-
8_Member	GO Biological Processes	GO:1901615	organic hydroxy compound metabolic process	-2.21102	0	30355,30381,493602,550608,799937	apoa1a,cyp26a1,asah2,apoa4a,dio1	5/222
8_Member	GO Biological Processes	GO:0016125	sterol metabolic process	-2.16571	0	30355,30381,550608	apoa1a,cyp26a1,apoa4a	3/74
8_Member	GO Biological Processes	GO:0015850	organic hydroxy compound transport	-2.0875	0	30355,550608,571189	apoa1a,apoa4a,abcb11b	3/79
9_Summary	GO Biological Processes	GO:0050878	regulation of body fluid levels	-2.0875	0	282671,322481,563663	f7i,cel.1,serpinf2b	3/-
9_Member	GO Biological Processes	GO:0050878	regulation of body fluid levels	-2.0875	0	282671,322481,563663	f7i,cel.1,serpinf2b	3/79
